# Supplementary material for: Individual-differences affecting emotion regulation behaviors of injured athletes: A retrospective quantitative study
Source: PLoS One. 2023 Nov 21;18(11):e0294551. doi: 10.1371/journal.pone.0294551 (PMC10662789; doi:10.1371/journal.pone.0294551)
Supplement: S1 File — (XLSX) [file pone.0294551.s001.xlsx]

## Sheet: Sheet1
ID	Age	Sex	Competition Types	Competition Levels	Degree of Injury(=Sports stop days)	AID(Athletic Identity)	SEC(Sports Ethics Commitment)	DDF(Difficulty Describing Feelings)	Sup(Suppression)	PosR(Positive Reappraisal)	AID1	AID2	AID3	AID4	AID5	AID6	SEC1	SEC2	SEC3	SEC4	DDF1	DDF2	DDF3	DDF4	DDF5	Sup1	Sup2	Sup3	Sup4	PosR1	PosR2	PosR3	PosR4
1	20	1	2	3	14	5.33	2.5	3.2	5	4	6	6	6	6	4	4	3	2	2	3	3	4	4	3	2	5	5	4	6	4	4	4	4
2	19	1	2	3	182	7	3.75	3.6	5	3	7	7	7	7	7	7	3	4	4	4	4	3	4	3	4	6	5	4	5	1	4	3	4
3	19	1	2	3	14	6	3	3	4.75	3.25	6	6	7	6	5	6	3	3	2	4	3	4	4	1	3	5	4	5	5	3	4	2	4
4	19	1	2	3	14	4.67	1.75	2	3.75	4.5	4	5	6	6	2	5	1	3	2	1	3	1	2	1	3	3	5	3	4	5	4	5	4
5	19	1	2	3	14	6.83	4.25	4.4	4.75	3.5	7	7	7	7	7	6	4	4	5	4	5	4	4	4	5	4	3	5	7	4	3	2	5
6	19	1	2	3	14	5.83	2.75	1.2	4.25	4.75	7	6	7	5	5	5	1	4	5	1	2	1	1	1	1	4	4	5	4	5	5	5	4
7	19	1	2	3	14	6.5	2.75	3.4	4.5	3	7	7	7	6	6	6	2	2	4	3	4	4	4	1	4	4	5	4	5	3	4	2	3
8	20	1	2	3	245	6.17	4	3	5	4.5	7	7	7	6	7	3	3	4	5	4	4	4	4	2	1	4	4	6	6	4	5	5	4
9	21	1	2	2	35	5.33	2.25	4.8	4.25	2.75	7	6	7	4	4	4	1	2	3	3	5	5	5	4	5	5	3	5	4	3	3	3	2
10	19	1	2	2	21	5.17	3.5	3.6	3.5	3.25	6	5	5	5	4	6	3	3	4	4	3	5	4	3	3	4	3	3	4	3	3	4	3
11	20	1	2	2	91	6	1.25	1.6	3.75	2.5	7	5	7	7	4	6	2	1	1	1	1	1	1	1	4	5	3	4	3	2	2	4	2
12	21	1	2	2	28	6.33	2.75	2.8	3.75	1	7	7	7	6	5	6	2	2	3	4	2	3	4	1	4	2	5	5	3	1	1	1	1
13	20	1	2	2	365	6.5	1.75	3	5	1.5	7	7	7	7	7	4	1	1	1	4	1	5	5	3	1	7	4	4	5	3	1	1	1
14	20	1	2	2	56	5.83	2.5	4.4	6.5	2.5	7	6	4	7	7	4	2	1	4	3	5	5	5	2	5	7	6	6	7	2	4	2	2
15	19	1	2	2	28	6.33	3	3	4	3.25	7	5	7	7	7	5	2	3	3	4	4	4	4	2	1	4	4	4	4	3	3	3	4
16	19	1	2	2	56	6.67	1.75	3	4.25	3.25	7	7	7	6	6	7	2	2	2	1	3	3	3	4	2	5	3	3	6	2	4	3	4
17	22	1	1	3	40	5.67	3	3.2	6.25	2.75	6	6	7	7	5	3	4	5	2	1	5	4	1	1	5	5	7	6	7	1	4	5	1
18	21	1	1	3	182	6.67	2.5	2.4	1.75	4.5	7	7	7	7	5	7	4	2	2	2	3	3	3	2	1	2	2	1	2	5	4	4	5
19	22	1	1	3	31	5.83	2.5	2.4	4	4.5	7	6	7	7	5	3	3	3	2	2	3	4	3	1	1	4	4	4	4	5	5	4	4
20	22	1	1	3	14	5	3.25	3.4	3.75	4	7	4	7	5	3	4	3	2	4	4	4	4	4	3	2	4	3	4	4	5	4	4	3
21	22	1	1	3	93	4.67	5	3	5	3.75	6	4	7	7	3	1	5	5	5	5	3	3	3	3	3	6	4	4	6	5	3	4	3
22	19	1	1	3	7	6.33	3.25	2	5.5	4.25	6	6	7	6	6	7	5	4	2	2	2	3	2	2	1	5	5	5	7	4	5	3	5
23	22	1	1	3	62	6	2.75	4.8	4.25	3.25	7	6	6	7	4	6	2	2	4	3	5	5	4	5	5	4	4	5	4	2	4	3	4
24	21	1	1	3	21	7	4	2.6	4.25	3.25	7	7	7	7	7	7	4	4	4	4	3	2	2	2	4	5	4	4	4	3	3	3	4
25	20	1	1	3	21	6.17	4	4	4.5	3.5	5	6	7	7	5	7	4	4	4	4	5	5	4	3	3	6	4	4	4	3	4	3	4
26	21	2	1	3	31	2.67	4.25	3.6	4.5	3.5	4	5	1	2	1	3	4	5	4	4	3	3	3	5	4	6	5	4	3	3	4	3	4
27	20	2	1	3	8	7	4.75	4.4	7	3.25	7	7	7	7	7	7	5	4	5	5	5	5	5	3	4	7	7	7	7	3	5	2	3
28	21	2	1	3	7	4.5	2.25	2.4	4.5	1.5	4	2	4	5	7	5	3	3	1	2	4	2	3	2	1	6	4	5	3	1	1	1	3
29	20	1	1	3	35	4.67	2.5	3.6	2	3.25	5	5	4	6	5	3	4	4	1	1	4	4	4	4	2	1	1	1	5	4	3	2	4
30	21	1	1	3	93	4.5	3.25	4.2	3.5	3.5	7	5	5	3	3	4	3	4	2	4	5	5	5	4	2	4	3	3	4	4	4	3	3
31	21	1	1	3	46	5.67	4.25	3.8	4.75	5	7	7	7	5	4	4	5	5	3	4	4	4	4	3	4	7	6	5	1	5	5	5	5
32	20	1	1	3	93	2.67	1.75	1.8	2.5	1.5	6	1	6	1	1	1	2	3	1	1	1	3	3	1	1	1	1	1	7	3	1	1	1
33	21	1	1	3	14	5.17	2.5	2.4	2.25	2.25	6	5	6	5	6	3	2	2	2	4	4	2	2	2	2	2	3	3	1	3	2	2	2
34	20	2	1	3	7	6.83	1.75	1	1.75	1.5	7	7	7	7	7	6	1	1	1	4	1	1	1	1	1	1	1	4	1	3	1	1	1
35	20	2	1	4	21	6.17	4	3	4.5	3.5	7	7	7	6	4	6	4	4	4	4	2	4	4	1	4	3	5	5	5	2	4	4	4
36	19	2	1	4	7	7	5	4.8	5.25	4.75	7	7	7	7	7	7	5	5	5	5	5	5	5	5	4	7	6	6	2	4	5	5	5
37	21	2	1	4	84	6.67	2.75	2.2	4.25	4.25	7	7	7	7	7	5	3	4	2	2	3	2	2	2	2	3	5	3	6	5	5	2	5
38	22	2	1	4	7	4.5	4	1.4	5.25	5	6	6	6	4	4	1	4	4	4	4	1	1	1	1	3	3	7	7	4	5	5	5	5
39	20	1	1	2	62	5.67	4	2.8	4.25	3.5	6	4	5	6	7	6	4	4	4	4	4	3	3	2	2	5	3	3	6	3	5	3	3
40	20	1	1	2	21	4.83	3.25	2.8	3	4	5	3	5	5	5	6	2	3	4	4	2	4	2	2	4	3	3	3	3	4	4	4	4
41	21	1	1	3	7	4.5	2.75	2.8	4	3	4	5	7	3	2	6	3	3	1	4	2	4	3	2	3	4	5	4	3	2	4	3	3
42	20	1	1	4	93	6.5	1.75	3	2.25	2	7	6	7	7	6	6	2	2	1	2	4	2	4	2	3	2	2	2	3	2	2	2	2
43	21	1	1	4	7	5.67	3.25	4.2	4.5	3.25	7	5	5	6	4	7	3	4	2	4	4	5	5	3	4	5	5	5	3	3	4	3	3
44	21	1	1	3	21	5.67	2.75	3.2	5.5	5	7	6	6	5	5	5	2	4	3	2	4	4	4	2	2	6	5	5	6	5	5	5	5
45	20	1	1	4	21	7	3	4.8	7	5	7	7	7	7	7	7	4	4	1	3	5	5	5	4	5	7	7	7	7	5	5	5	5
46	20	1	1	4	10	7	2.25	1	1.5	3	7	7	7	7	7	7	3	4	1	1	1	1	1	1	1	1	1	1	3	3	4	1	4
47	20	1	1	3	14	5.5	1.75	1.8	1	3.25	7	5	7	6	4	4	1	2	2	2	2	4	1	1	1	1	1	1	1	4	5	2	2
48	20	1	1	4	31	4.33	1.25	3	1	3.25	4	5	5	4	4	4	1	2	1	1	3	3	3	3	3	1	1	1	1	3	3	4	3
49	21	2	1	4	62	6.17	2.5	4.2	4	4	6	6	7	6	7	5	3	4	1	2	5	5	4	4	3	5	4	4	3	4	4	3	5
50	22	1	2	3	304	4	1.5	4.4	2.25	1.75	3	3	4	5	2	7	1	2	1	2	5	5	5	2	5	3	1	3	2	1	1	4	1
51	20	1	2	3	18	6.5	3	3	4.75	2.25	7	7	7	5	6	7	3	3	3	3	4	3	3	2	3	4	4	4	7	2	2	2	3
52	21	1	1	2	31	6	1.25	2.6	3.75	4.75	7	6	6	5	6	6	1	1	1	2	2	3	3	4	1	4	3	5	3	4	5	5	5
53	20	1	1	2	14	5.5	3	3	3.5	4.25	6	6	5	6	5	5	4	4	2	2	2	4	4	3	2	3	3	3	5	4	4	4	5
54	19	2	1	2	93	6.5	4.25	1.8	4.25	5	7	6	7	7	7	5	4	5	4	4	3	2	2	1	1	3	4	4	6	5	5	5	5
55	19	2	1	2	31	6.5	5	4.4	5.25	4.5	6	6	7	7	7	6	5	5	5	5	4	5	5	5	3	5	5	5	6	5	5	4	4
56	19	2	2	4	7	5.17	3.75	4	5	3	5	4	5	6	6	5	3	3	4	5	4	4	4	4	4	5	5	5	5	3	3	3	3
57	20	2	2	4	7	4.33	3	2.6	4	3.75	5	4	5	4	3	5	2	3	3	4	4	4	2	2	1	3	4	4	5	5	3	4	3
58	20	2	2	4	31	6.67	3	2.6	3.75	4.25	7	7	7	7	7	5	3	3	3	3	3	3	4	2	1	3	4	5	3	4	4	5	4
59	20	2	2	4	124	6.5	3.25	3.2	4	3.75	7	7	7	7	6	5	3	3	3	4	3	4	4	3	2	4	4	4	4	4	4	3	4
60	21	2	2	4	182	5.33	4.75	2	7	4.75	7	7	5	6	5	2	5	5	4	5	2	2	2	2	2	7	7	7	7	5	5	4	5
61	21	2	2	4	31	6.83	4.5	3.8	5	4.75	7	7	7	7	6	7	5	3	5	5	4	4	4	3	4	5	4	5	6	4	5	5	5
62	21	2	2	4	21	6	3	1.6	4.25	4.5	7	5	7	6	5	6	2	3	3	4	2	2	2	1	1	5	5	5	2	4	5	4	5
63	20	2	2	4	7	5.83	3.5	2	3.25	4	6	5	6	6	6	6	3	4	4	3	2	2	2	3	1	2	3	3	5	4	4	4	4
64	22	2	2	4	124	6.83	3.25	2.6	3.25	4	7	6	7	7	7	7	3	4	3	3	2	3	3	2	3	4	2	4	3	4	4	4	4
65	21	2	2	4	248	5.83	4.25	1.8	4	4	7	5	5	6	6	6	4	4	5	4	2	2	2	1	2	4	5	4	3	4	4	4	4
66	19	2	2	4	7	7	2.25	4	4.75	3.25	7	7	7	7	7	7	3	2	2	2	4	4	4	4	4	6	4	4	5	3	4	3	3
67	21	2	2	4	151	7	2.5	3	5.25	5	7	7	7	7	7	7	4	3	1	2	3	4	2	2	4	5	5	7	4	5	5	5	5
68	21	2	2	4	14	6.83	5	2.2	4.75	3.25	6	7	7	7	7	7	5	5	5	5	2	1	2	1	5	4	6	6	3	2	4	2	5
69	21	2	2	4	21	6.5	2.25	1.4	6.5	5	7	7	7	7	5	6	3	1	3	2	1	2	2	1	1	7	6	6	7	5	5	5	5
70	20	2	2	4	21	4.5	3.5	3	3.25	4.25	3	5	5	5	3	6	4	4	2	4	2	2	4	2	5	3	4	3	3	4	5	4	4
71	21	2	2	4	46	7	4	4	5.25	4.75	7	7	7	7	7	7	4	4	4	4	4	4	4	4	4	4	6	6	5	5	5	4	5
72	21	2	2	4	62	5	1.75	4	4.5	2.75	5	5	6	5	4	5	2	2	2	1	4	4	4	3	5	5	4	5	4	3	3	2	3
73	21	2	2	4	232	5.83	2	2	1.25	4.75	5	6	6	6	6	6	1	2	2	3	2	2	2	2	2	2	1	1	1	4	5	5	5
74	22	1	1	3	42	7	3.75	1.6	5.5	3.75	7	7	7	7	7	7	5	4	3	3	3	1	2	1	1	6	6	5	5	4	4	3	4
75	21	1	1	3	31	4.67	3.25	1.6	6.5	5	7	2	7	7	3	2	4	5	1	3	1	1	1	1	4	5	7	7	7	5	5	5	5
76	21	1	1	3	7	6.33	3	3.8	4.75	2.5	7	7	7	7	7	3	3	3	4	2	4	4	4	3	4	6	4	4	5	2	2	2	4
77	21	1	1	3	28	7	3.75	4.6	7	5	7	7	7	7	7	7	4	3	4	4	5	5	5	4	4	7	7	7	7	5	5	5	5
78	21	1	1	3	.	6.67	2.75	2.4	5	2.75	7	7	7	7	7	5	4	3	2	2	4	2	2	2	2	6	4	4	6	4	2	3	2
79	21	1	1	3	31	6.67	3.5	3.6	5	5	7	7	5	7	7	7	3	3	4	4	2	5	5	3	3	6	4	6	4	5	5	5	5
80	21	1	1	3	14	6.67	3.25	1.4	2.25	2.75	5	7	7	7	7	7	2	4	4	3	1	1	1	1	3	1	2	2	4	2	1	5	3
81	22	1	1	3	62	6.17	2.75	3.2	7	5	6	7	7	6	7	4	2	5	2	2	4	5	3	2	2	7	7	7	7	5	5	5	5
82	22	1	1	3	.	6.33	1.5	1.8	5.5	4	7	6	6	7	6	6	1	2	2	1	2	2	2	2	1	7	6	6	3	4	4	4	4
83	21	1	1	3	.	6	4.5	2.8	6.25	3.5	7	6	7	6	5	5	4	4	5	5	4	4	2	2	2	6	6	7	6	2	5	2	5
84	20	1	1	3	93	6.67	3	3.8	6.25	3.5	5	7	7	7	7	7	3	4	1	4	4	4	4	3	4	7	7	7	4	4	4	4	2
85	20	1	1	3	14	5.17	3.25	4.4	6	4.5	6	5	5	5	5	5	3	4	3	3	5	5	5	4	3	6	6	6	6	4	5	5	4
86	19	1	1	3	77	6.5	2.25	1.4	4.75	4.5	7	7	6	6	7	6	1	4	2	2	1	1	3	1	1	6	5	5	3	4	5	4	5
87	21	2	1	3	31	6.83	3.25	4	6	4.5	7	7	7	7	6	7	5	5	2	1	4	5	3	4	4	6	6	6	6	4	5	4	5
88	21	2	1	3	14	5.67	4	2.6	3	3.5	7	6	7	6	3	5	3	4	4	5	3	3	2	1	4	5	2	3	2	4	3	3	4
89	20	2	1	3	31	5.33	4	2.4	3	2.25	6	3	7	6	3	7	4	4	5	3	3	4	3	1	1	4	3	1	4	1	2	1	5
90	20	2	1	3	31	5.33	3.5	4	4.25	3.5	6	5	6	5	4	6	3	4	4	3	4	4	4	3	5	6	2	5	4	4	4	2	4
91	19	2	1	3	10	4.67	3	3.8	3.75	2	5	3	6	5	4	5	3	3	3	3	4	4	4	2	5	3	4	4	4	2	2	2	2
92	20	2	1	3	31	5.67	2.75	4	4.75	4.25	7	6	6	6	3	6	2	3	3	3	4	4	4	4	4	5	3	5	6	4	4	4	5
93	19	2	1	4	14	6.17	4	3.2	4	4	6	6	6	7	7	5	4	4	5	3	4	4	4	2	2	5	6	2	3	4	4	4	4
94	21	2	1	4	46	6.33	3.5	4	3.75	3.25	6	5	6	7	7	7	3	3	4	4	4	4	4	4	4	5	4	4	2	3	3	3	4
95	20	2	1	4	21	6.67	4	2.4	4	4	7	7	5	7	7	7	3	5	3	5	2	4	2	2	2	4	4	4	4	4	4	4	4
96	20	2	1	4	14	7	5	2	5.5	4.75	7	7	7	7	7	7	5	5	5	5	3	2	2	2	1	5	5	5	7	4	5	5	5
97	20	2	1	4	182	5.67	2.75	3.2	4.5	4	6	6	6	6	5	5	2	3	3	3	3	3	3	4	3	5	5	4	4	4	5	3	4
98	19	2	1	4	7	5.83	2.25	2.8	2	3.25	4	5	7	7	6	6	3	2	2	2	3	3	3	2	3	2	2	2	2	1	4	4	4
99	18	2	1	4	.	6	3.5	3.2	3.75	4.5	7	5	5	7	5	7	3	3	4	4	3	4	4	3	2	4	3	4	4	4	5	4	5
100	19	2	1	4	7	4.67	3.75	3.6	4.25	3.75	4	4	7	5	4	4	4	4	4	3	4	4	4	4	2	5	4	4	4	4	4	3	4
101	21	2	1	4	310	6	3	3.6	4	2.75	7	5	7	6	6	5	3	3	3	3	4	4	4	4	2	4	4	4	4	3	2	4	2
102	21	2	1	4	124	6.17	3.25	2.6	4.25	3.5	7	6	7	6	5	6	4	3	3	3	2	2	3	4	2	5	4	4	4	3	4	3	4
103	19	2	1	4	182	6.67	4	3.2	3.5	3.75	7	7	7	7	7	5	4	4	4	4	3	4	4	3	2	3	4	4	3	3	4	4	4
104	20	2	1	4	182	6.33	3.25	3.4	4	5	7	7	7	6	5	6	2	3	4	4	4	4	4	3	2	4	4	4	4	5	5	5	5
105	20	2	1	4	310	6.17	4	1.8	4	4	7	6	6	6	6	6	4	4	4	4	1	3	3	1	1	5	4	5	2	4	4	4	4
106	19	2	1	4	7	6.33	3	4	3.75	3	6	5	7	7	6	7	3	3	4	2	4	4	4	4	4	4	3	4	4	3	3	3	3
107	18	2	1	4	14	6	3.25	3.4	4.75	4.25	6	6	7	5	5	7	3	4	3	3	4	4	4	3	2	5	4	5	5	4	5	5	3
108	20	2	1	4	31	5.83	3.25	3	5	4	6	5	6	6	6	6	2	4	3	4	4	3	3	3	2	6	5	5	4	4	4	4	4
109	21	2	1	4	62	6.5	3.5	2.6	4	3.5	7	6	6	7	7	6	3	3	4	4	3	3	2	2	3	4	4	4	4	3	4	3	4
110	20	2	1	3	124	6.5	4	3	6.5	3.75	7	7	4	7	7	7	4	4	4	4	3	3	3	3	3	5	7	7	7	4	4	4	3
111	21	2	1	3	31	5.33	3.75	2.2	4.25	4	6	5	6	5	5	5	4	4	4	3	2	3	3	2	1	4	4	6	3	1	5	5	5
112	21	2	1	3	62	6.17	3.75	4	5.5	4	6	6	7	6	5	7	3	4	4	4	4	4	4	4	4	6	6	5	5	3	4	4	5
113	19	2	1	3	182	6	4	4.4	4.25	3	5	6	7	5	6	7	4	4	4	4	5	5	4	4	4	7	3	6	1	2	4	2	4
114	20	2	1	3	93	6.17	4.25	2	7	4.25	6	6	5	6	7	7	5	4	4	4	2	2	2	2	2	7	7	7	7	4	4	5	4
115	20	2	1	3	10	6.33	4.5	2.2	5	4.25	7	5	7	7	7	5	4	4	5	5	2	3	3	1	2	6	4	4	6	3	4	5	5
116	20	1	1	2	31	5.33	4.25	1.8	2.5	5	7	7	7	5	4	2	4	5	3	5	1	1	1	1	5	2	2	2	4	5	5	5	5
117	20	1	1	2	14	5.5	4	3.2	5.5	2.75	6	6	6	5	4	6	4	4	4	4	4	4	4	2	2	6	5	5	6	2	3	2	4
118	20	1	1	2	31	3.83	4	1.6	1.75	3.25	2	4	7	3	2	5	4	4	4	4	2	2	2	1	1	4	1	1	1	2	4	4	3
119	18	1	1	2	14	5.33	3	3	4	2.5	6	5	7	6	4	4	1	3	4	4	3	3	3	3	3	4	4	4	4	1	3	3	3
120	22	1	1	2	14	7	5	5	6.25	3.25	7	7	7	7	7	7	5	5	5	5	5	5	5	5	5	6	7	7	5	4	3	3	3
121	19	1	1	2	.	6.17	3.5	3	4.75	3.25	6	6	6	7	6	6	3	3	4	4	3	3	3	3	3	4	4	4	7	3	4	3	3
122	20	2	1	2	182	5	3	3	4.25	4	6	5	5	5	4	5	3	3	3	3	3	3	3	3	3	5	4	4	4	4	4	4	4
123	19	2	1	2	31	6.5	4	3.6	5.5	5	7	7	6	6	6	7	4	5	4	3	3	4	4	2	5	7	3	6	6	5	5	5	5
124	21	2	2	2	124	6.17	3	3.8	5.75	3	6	6	5	7	6	7	4	4	2	2	4	4	4	4	3	6	6	6	5	2	4	2	4
125	22	2	2	2	31	7	3.5	4.4	6	4	7	7	7	7	7	7	4	4	4	2	5	5	5	5	2	6	6	6	6	4	4	4	4
126	19	2	2	2	7	6.83	4	3.8	3.5	3.75	7	6	7	7	7	7	4	4	5	3	4	4	3	4	4	3	4	4	3	2	5	3	5
127	21	2	2	2	.	7	5	3.6	4.75	3.25	7	7	7	7	7	7	5	5	5	5	4	4	4	3	3	5	4	4	6	2	4	4	3
128	21	2	2	2	31	6.83	3.5	1.6	3.5	4.25	7	6	7	7	7	7	4	4	3	3	2	2	2	1	1	1	4	5	4	4	5	3	5
129	20	2	2	2	7	7	4	2.8	5.75	3.5	7	7	7	7	7	7	4	4	5	3	2	3	4	2	3	7	5	6	5	5	4	2	3
130	19	2	2	2	31	5.33	3.75	4.4	7	2.75	3	6	6	6	4	7	4	4	3	4	4	4	4	5	5	7	7	7	7	2	4	2	3
131	20	2	2	2	93	6.33	3.75	3.4	3.25	4	6	7	7	6	6	6	3	3	4	5	5	4	4	1	3	5	2	4	2	4	4	4	4
132	21	2	2	2	46	5.67	3.5	4.6	5	2.75	6	6	5	5	5	7	3	3	4	4	5	5	5	5	3	6	5	4	5	2	4	2	3
133	20	2	2	2	31	7	4.25	3.8	5	3.25	7	7	7	7	7	7	3	4	5	5	4	4	4	4	3	6	6	6	2	2	4	4	3
134	20	2	2	2	14	5.83	4	4.6	3.75	4	7	6	6	6	5	5	4	4	4	4	4	5	5	5	4	2	4	5	4	4	4	3	5
135	22	2	2	2	31	6.83	3.5	2.2	6.25	4.25	7	7	7	7	7	6	4	4	3	3	2	2	3	2	2	6	6	7	6	2	5	5	5
136	20	2	2	2	21	5.5	4	3.8	4.25	3.5	6	6	6	6	5	4	4	4	4	4	4	4	4	4	3	5	4	4	4	4	3	3	4
137	19	2	2	2	182	5.17	3.25	3.8	3.75	3.5	3	5	5	6	5	7	3	4	3	3	4	4	4	4	3	3	4	4	4	3	4	3	4
138	19	2	2	2	31	6.5	3	4	5.75	2	6	6	7	7	7	6	4	2	4	2	4	4	4	4	4	6	6	6	5	2	2	2	2
139	19	2	2	2	.	6	5	3.8	3.5	3.25	6	6	6	6	6	6	5	5	5	5	4	4	4	3	4	6	2	3	3	3	4	3	3
140	21	2	2	4	31	6.67	4.75	3	5.5	3.75	7	5	7	7	7	7	4	5	5	5	4	3	2	3	3	4	6	6	6	4	5	3	3
141	21	2	2	4	31	5.83	2.75	3.2	4	2.75	6	5	7	7	5	5	4	3	3	1	3	4	4	3	2	4	4	4	4	2	3	3	3
142	20	2	2	4	31	5.33	4.5	3.4	5	4	6	4	7	6	5	4	5	4	4	5	3	4	3	4	3	6	5	5	4	5	4	4	3
143	20	2	2	4	62	5.67	3.75	3.4	4.75	3.5	4	6	6	6	6	6	4	4	3	4	4	4	3	3	3	5	6	5	3	4	3	3	4
144	19	2	2	4	.	6.33	4	3.8	6.25	3.75	4	7	7	7	6	7	3	5	4	4	3	4	4	4	4	7	6	6	6	3	4	4	4
145	21	2	2	4	14	6.83	3	2	3.25	3.5	7	7	7	7	7	6	2	2	4	4	2	2	2	2	2	1	4	4	4	4	4	2	4
146	21	2	2	4	21	7	4.5	4.4	6.75	4.75	7	7	7	7	7	7	4	5	5	4	3	5	5	4	5	7	7	6	7	5	4	5	5
147	20	2	2	4	31	5.5	3.5	4.2	3.75	3	6	5	6	6	5	5	3	4	3	4	4	4	4	4	5	7	3	3	2	3	3	3	3
148	21	2	2	4	.	3.67	3.25	3	3.75	3	4	2	5	3	4	4	4	3	3	3	3	4	3	2	3	4	4	4	3	3	4	2	3
149	21	2	2	4	31	6.83	4.25	3	5.25	3.25	7	7	7	7	7	6	5	4	4	4	3	3	3	3	3	6	6	5	4	3	4	3	3
150	22	1	2	2	248	6.5	3	3.6	3.25	4.75	7	6	6	6	7	7	2	2	4	4	4	4	4	4	2	3	3	5	2	5	5	4	5
151	20	1	2	1	31	6.33	3	2.4	4.25	3.25	7	7	7	6	5	6	3	3	3	3	2	2	2	4	2	4	4	5	4	2	3	4	4
152	20	2	2	2	93	6	3.5	3.6	3.5	3	5	5	7	6	6	7	3	3	4	4	4	4	4	3	3	5	3	3	3	2	4	2	4
153	19	1	2	2	20	7	3.5	2.4	5.25	4.75	7	7	7	7	7	7	4	5	3	2	3	4	2	2	1	5	5	6	5	5	5	4	5
154	19	1	2	2	46	5.83	3	2	5	3.5	7	6	6	6	5	5	4	4	2	2	2	2	2	2	2	5	4	6	5	2	4	4	4
155	20	1	2	2	21	5.83	4	3	4.75	3.75	5	6	6	7	6	5	4	4	5	3	4	3	3	3	2	5	5	4	5	4	4	3	4
156	22	1	2	2	22	7	3.5	2.4	3.75	5	7	7	7	7	7	7	4	4	2	4	2	4	2	2	2	1	4	4	6	5	5	5	5
157	22	1	2	2	124	5.83	2	1.8	4.25	3.75	7	6	7	7	6	2	2	2	2	2	2	2	2	1	2	3	4	5	5	4	3	3	5
158	20	2	2	2	547	5.33	3.25	3.8	5.25	4	6	5	6	5	5	5	4	3	3	3	4	4	4	4	3	6	5	5	5	4	4	4	4
159	21	2	2	2	31	4.83	3.75	2.8	4	2.5	6	5	5	5	4	4	3	4	4	4	2	4	4	2	2	3	4	5	4	2	2	2	4
160	18	2	2	2	31	6.5	4	2.4	2.75	4	7	6	6	7	7	6	4	4	4	4	2	2	2	4	2	2	3	3	3	4	4	4	4
161	19	2	2	2	31	5.83	3.5	2.4	4.25	3	6	6	6	6	5	6	4	3	4	3	2	3	3	2	2	5	4	4	4	4	2	2	4
162	20	2	2	2	62	6	3.5	2	4.75	4	6	7	6	6	6	5	4	3	3	4	2	2	2	2	2	5	4	6	4	4	4	4	4
163	19	2	2	2	217	7	3.25	4	5.25	4.75	7	7	7	7	7	7	3	2	4	4	4	4	4	4	4	7	4	4	6	4	5	5	5
164	19	2	2	2	62	6.83	4.75	2.2	4.75	4.75	7	7	7	7	7	6	4	5	5	5	2	3	3	1	2	7	4	1	7	4	5	5	5
165	24	2	2	2	46	7	3.75	2.2	2.75	2.75	7	7	7	7	7	7	5	4	3	3	2	3	2	2	2	3	2	2	4	2	3	2	4
166	20	2	2	2	31	6.33	3.5	3.6	3.75	3.75	7	7	7	7	5	5	4	4	3	3	4	4	4	3	3	4	4	4	3	3	4	4	4
167	21	2	2	2	93	6	4.25	2.2	5.75	3	6	6	6	6	6	6	4	4	4	5	2	2	2	2	3	6	6	6	5	2	4	2	4
168	21	2	2	2	31	6	3.25	3.6	3.5	3.75	6	5	7	7	5	6	3	3	4	3	4	4	5	3	2	5	2	4	3	2	5	3	5
169	22	2	2	2	182	7	4.5	4.8	7	4.25	7	7	7	7	7	7	5	5	4	4	5	5	4	5	5	7	7	7	7	4	4	5	4
170	21	2	2	2	31	6	3.5	3.2	4.5	4	7	5	7	5	6	6	4	2	4	4	4	4	3	2	3	5	5	4	4	4	4	4	4
171	22	2	2	2	31	6.33	3.5	3.2	5.25	3.5	6	6	7	6	6	7	3	4	4	3	4	4	4	3	1	6	6	5	4	4	3	3	4
172	20	2	2	2	365	5.67	4	3.6	6.5	2.25	4	5	7	7	5	6	5	4	4	3	4	4	4	4	2	6	7	6	7	3	2	2	2
173	19	2	2	2	31	6.83	4.75	2.4	5.25	1.75	7	7	7	7	6	7	5	5	5	4	4	3	2	1	2	7	4	4	6	2	3	1	1
174	19	2	2	2	46	6	4	2.8	4.25	4	7	7	7	5	5	5	4	4	4	4	2	3	3	3	3	5	4	4	4	4	4	4	4
175	20	2	2	2	31	6.67	4.25	3	5.75	4.75	7	6	7	7	7	6	4	4	5	4	1	2	4	4	4	7	6	4	6	4	5	5	5
176	19	2	2	2	.	5.5	2	3.4	4.5	3.25	7	5	6	5	4	6	2	2	2	2	3	4	3	3	4	5	5	4	4	3	4	2	4
177	20	2	2	2	365	6.83	3.75	4.2	4.75	3.75	7	6	7	7	7	7	4	4	3	4	4	4	4	4	5	6	5	5	3	3	4	4	4
178	20	2	2	2	31	6.33	4.25	2	4.75	4.25	7	6	7	6	6	6	4	4	4	5	3	1	2	1	3	5	4	4	6	4	4	4	5
179	20	2	2	2	7	5.83	4.25	3.8	4.25	1.75	7	6	7	5	5	5	4	4	4	5	4	4	4	4	3	4	4	4	5	1	2	1	3
180	20	2	2	2	310	6.17	3.5	4.4	3.25	4.5	7	5	5	6	7	7	3	4	2	5	4	4	5	5	4	7	2	2	2	4	4	5	5
